# Supplementary material for: The tRNA-Derived Fragment-3017A Promotes Metastasis by Inhibiting NELL2 in Human Gastric Cancer
Source: Front Oncol. 2021 Feb 16;10:570916. doi: 10.3389/fonc.2020.570916 (PMC7921707; doi:10.3389/fonc.2020.570916)
Supplement: Supplementary Data Sheet 1 — Raw Data for qRT-PCR. [file DataSheet_1.xlsx]

## Sheet: Sheet1
Pos	Name	Ct(3017A)	average	Pos	Name	Ct(U6)	average	△Ct	-△△Ct	2-△△Ct
C1	62N	16.18	16.11	C10	62N	12.8	12.8133	3.29667	1.36667	2.57874
C2		16.04		C11		12.81
C3				C12		12.83
D1	62T	17.23	17.3167	D10	62T	15.34	15.3867	1.93
D2		17.4		D11		15.33
D3		17.32		D12		15.49
E1	63N	16.09	16.1533	E10	63N	10.8	10.8267	5.32667	1.76	3.38698
E2		16.17		E11		10.86
E3		16.2		E12		10.82
F1	63T	16.03	16.07	F10	63T	12.48	12.5033	3.56667
F2		16.09		F11		12.49
F3		16.09		F12		12.54
G1	65N	17.48	17.52	G10	65N	10.99	11.0233	6.49667	1.52333	2.87454
G2		17.57		G11		11.02
G3		17.51		G12		11.06
H1	65T	16.91	16.95	H10	65T	11.97	11.9767	4.97333
H2		16.94		H11		12.01
H3		17		H12		11.95
C1	66N	16	15.9733	C10	66N	11.69	11.7333	4.24	1.45	2.73208
C2		15.92		C11		11.72
C3		16		C12		11.79
D1	66T	16.3	16.29	D10	66T	13.34	13.5	2.79
D2		16.3		D11		13.59
D3		16.27		D12		13.57
E1	67N	17.68	17.6967	E10	67N	13.16	13.1867	4.51	-1.33333	0.39685
E2		17.71		E11		13.18
E3		17.7		E12		13.22
F1	67T	16.45	16.5	F10	67T	10.68	10.6567	5.84333
F2		16.51		F11		10.65
F3		16.54		F12		10.64
G1	71N	17.43	17.3767	G10	71N	12.64	12.7033	4.67333	1.64667	3.13109
G2		17.44		G11		12.72
G3		17.26		G12		12.75
H1	71T	18.28	18.2833	H10	71T	15.21	15.2567	3.02667
H2		18.14		H11		15.22
H3		18.43		H12		15.34
A1	73N	15.9	15.9933	A10	73N	11.89	11.9067	4.08667	0.3	1.23114
A2		16.04		A11		11.93
A3		16.04		A12		11.9
B1	73T	16.98	16.9667	B10	73T	13.18	13.18	3.78667
B2		16.97		B11		13.16
B3		16.95		B12		13.2
C1	75N	17.16	17.1567	C10	75N	12.07	12.1	5.05667	0.416667	1.33484
C2		17.16		C11		12.12
C3		17.15		C12		12.11
D1	75T	17.66	17.6967	D10	75T	13.03	13.0567	4.64
D2		17.72		D11		13.04
D3		17.71		D12		13.1
E1	76N	16.98	17.0033	E10	76N	11.7	11.7167	5.28667	1.40667	2.65124
E2		16.98		E11		11.71
E3		17.05		E12		11.74
F1	76T	18.05	18.09	F10	76T	14.17	14.21	3.88
F2		18.1		F11		14.21
F3		18.12		F12		14.25
G1	77N	17.15	17.15	G10	77N	11.74	11.7033	5.44667	2.30667	4.94739
G2		17.15		G11		11.67
G3		17.15		G12		11.7
H1	77T	16.91	16.88	H10	77T	13.79	13.74	3.14
H2		16.89		H11		13.8
H3		16.84		H12		13.63
A1	79N	17.28	17.4	A10	79N	12.23	12.35	5.05	-0.17	0.888843
A2		17.41		A11		12.27
A3		17.51		A12		12.55
B1	79T	17.42	17.4533	B10	79T	12.26	12.2333	5.22
B2		17.48		B11		12.2
B3		17.46		B12		12.24
C1	83N	17.72	17.75	C10	83N	11.07	11.1333	6.61667	0.436667	1.35347
C2		17.74		C11		11.16
C3		17.79		C12		11.17
D1	83T	17.43	17.3833	D10	83T	11.18	11.2033	6.18
D2		17.4		D11		11.22
D3		17.32		D12		11.21
E1	85N	16.8	16.82	E10	85N	12.08	12.0933	4.72667	-0.28	0.823591
E2		16.83		E11		12.08
E3		16.83		E12		12.12
F1	85T	17.27	17.2733	F10	85T	12.29	12.2667	5.00667
F2		17.27		F11		12.28
F3		17.28		F12		12.23
G1	86N	18.04	18.07	G10	86N	10.99	11.0267	7.04333	2.57667	5.9656
G2		18.09		G11		11.04
G3		18.08		G12		11.05
H1	86T	19.23	19.2467	H10	86T	14.76	14.78	4.46667
H2		19.25		H11		14.76
H3		19.26		H12		14.82
A1	87N	18.77	18.7767	A10	87N	16.26	16.3	2.47667	-2.36667	0.193893
A2		18.8		A11		16.3
A3		18.76		A12		16.34
B1	87T	16.26	16.3267	B10	87T	11.43	11.4833	4.84333
B2		16.29		B11		11.5
B3		16.43		B12		11.52
C1	88N	16.72	16.7133	C10	88N	13.18	13.2033	3.51	0.566667	1.4811
C2		16.7		C11		13.19
C3		16.72		C12		13.24
D1	88T	16.4	16.4133	D10	88T	13.43	13.47	2.94333
D2		16.41		D11		13.47
D3		16.43		D12		13.51
E1	90N	16.52	16.67	E10	90N	11.72	11.7567	4.91333	-0.43	0.742262
E2		16.74		E11		11.77
E3		16.75		E12		11.78
F1	90T	16.59	16.5567	F10	90T	11.23	11.2133	5.34333
F2		16.6		F11		11.2
F3		16.48		F12		11.21
G1	91N	17.69	17.71	G10	91N	12.77	12.7867	4.92333	-1.98	0.25349
G2		17.71		G11		12.8
G3		17.73		G12		12.79
H1	91T	17.61	17.58	H10	91T	10.66	10.6767	6.90333
H2		17.52		H11		10.66
H3		17.61		H12		10.71
A1	94N	17.43	17.4633	A10	94N	12.35	12.4067	5.05667	1.19	2.28153
A2		17.49		A11		12.42
A3		17.47		A12		12.45
B1	94T	17.49	17.55	B10	94T	13.62	13.6833	3.86667
B2		17.57		B11		13.7
B3		17.59		B12		13.73
C1	95N	17.68	17.7133	C10	95N	11.76	11.7667	5.94667	-0.493333	0.710382
C2		17.72		C11		11.76
C3		17.74		C12		11.78
D1	95T	17.45	17.4367	D10	95T	10.97	10.9967	6.44
D2		17.43		D11		11.01
D3		17.43		D12		11.01
E1	99N	16.94	16.9667	E10	99N	12.5	12.5267	4.44	-0.703333	0.614152
E2		16.95		E11		12.63
E3		17.01		E12		12.45
F1	99T	16.97	16.9933	F10	99T	11.83	11.85	5.14333
F2		17		F11		11.85
F3		17.01		F12		11.87
G1	100N	17.04	17.0333	G10	100N	10.91	10.9333	6.1	2.46333	5.51489
G2		16.99		G11		10.92
G3		17.07		G12		10.97
H1	100T	16.41	16.4467	H10	100T	12.8	12.81	3.63667
H2		16.47		H11		12.81
H3		16.46		H12		12.82
A1	101N	17.44	17.4867	A10	101N	10.33	10.4133	7.07333	2.69	6.45313
A2		17.49		A11		10.45
A3		17.53		A12		10.46
B1	101T	16.73	16.9267	B10	101T	12.43	12.5433	4.38333
B2		17.04		B11		12.55
B3		17.01		B12		12.65
C1	102N	13.91	14.03	C10	102N	10.6	10.4533	3.57667	-1.63667	0.321599
C2		14.11		C11		10.39
C3		14.07		C12		10.37
D1	102T	15.14	15.1833	D10	102T	10.24	9.97	5.21333
D2		15.18		D11		9.89
D3		15.23		D12		9.78
C1	103N	17.02	16.9933	C10	103N	11.29	11.41	5.58333	1.30667	2.47369
C2		17.02		C11		11.52
C3		16.94		C12		11.42
D1	103T	16.98	17.0067	D10	103T	12.65	12.73	4.27667
D2		17.03		D11		12.76
D3		17.01		D12		12.78
E1	104N	13.65	13.8267	E10	104N	10.41	10.3367	3.49	1.85333	3.61334
E2		13.92		E11		10.25
E3		13.91		E12		10.35
F1	104T	15.59	15.65	F10	104T	13.96	14.0133	1.63667
F2		15.66		F11		13.99
F3		15.7		F12		14.09
G1	106N	14.85	15.11	G10	106N	8.83	8.62667	6.48333	1.84	3.5801
G2		15.21		G11		8.56
G3		15.27		G12		8.49
H1	106T	15.22	15.0667	H10	106T	10.45	10.4233	4.64333
H2		14.7		H11		10.34
H3		15.28		H12		10.48
C1	108N	16.46	16.5067	C10	108N	11.84	11.8767	4.63	0.733333	1.66248
C2		16.51		C11		11.88
C3		16.55		C12		11.91
D1	108T	17.01	17.0033	D10	108T	13.14	13.1067	3.89667
D2		16.97		D11		13.04
D3		17.03		D12		13.14
G1	112N	16.6	16.6167	G10	112N	11.95	11.97	4.64667	1.02	2.02792
G2		16.62		G11		11.96
G3		16.63		G12		12
H1	112T	17.04	17.12	H10	112T	13.49	13.4933	3.62667
H2		17.17		H11		13.49
H3		17.15		H12		13.5
E1	114N	16.88	16.9033	E10	114N	10.54	10.56	6.34333	2.24333	4.7349
E2		16.92		E11		10.56
E3		16.91		E12		10.58
F1	114T	17.78	17.7667	F10	114T	13.54	13.6667	4.1
F2		17.77		F11		13.65
F3		17.75		F12		13.81
G1	115N	17.43	17.43	G10	115N	11.69	11.72	5.71	0.773333	1.70921
G2		17.44		G11		11.72
G3		17.42		G12		11.75
H1	115T	17.17	17.5233	H10	115T	12.53	12.5867	4.93667
H2		17.56		H11		12.59
H3		17.84		H12		12.64
A1	120N	16.76	16.7767	A10	120N	12.14	12.17	4.60667	-1.61667	0.326088
A2		16.8		A11		12.17
A3		16.77		A12		12.2
B1	120T	17.76	17.75	B10	120T	11.62	11.5267	6.22333
B2		17.72		B11		11.46
B3		17.77		B12		11.5
C1	121N	16.46	16.5	C10	121N	12.68	12.78	3.72	-0.95	0.517632
C2		16.51		C11		12.8
C3		16.53		C12		12.86
D1	121T	16.7	16.6867	D10	121T	11.89	12.0167	4.67
D2		16.67		D11		12.06
D3		16.69		D12		12.1
E1	122N	16.62	16.67	E10	122N	12.51	12.5567	4.11333	-0.883333	0.542113
E2		16.69		E11		12.57
E3		16.7		E12		12.59
F1	122T	17.4	17.4233	F10	122T	12.54	12.4267	4.99667
F2		17.41		F11		12.15
F3		17.46		F12		12.59
G1	123N	17.15	17.13	G10	123N	11.96	12.01	5.12	1.25333	2.38392
G2		17.14		G11		12.01
G3		17.1		G12		12.06
H1	123T	16.56	16.59	H10	123T	12.68	12.7233	3.86667
H2		16.58		H11		12.71
H3		16.63		H12		12.78
A1	125N	16	16.0667	A10	125N	10.67	10.73	5.33667	1.11333	2.16345
A2		16.08		A11		10.6
A3		16.12		A12		10.92
B1	125T	16.59	16.64	B10	125T	12.43	12.4167	4.22333
B2		16.64		B11		12.51
B3		16.69		B12		12.31
C1	139N	16.8	16.7933	C10	139N	10.59	10.5133	6.28	3.24333	9.4698
C2		16.78		C11		10.47
C3		16.8		C12		10.48
D1	139T	16.53	16.55	D10	139T	13.44	13.5133	3.03667
D2		16.57		D11		13.55
D3		16.55		D12		13.55
E1	144N	16.33	16.3533	E10	144N	11.69	11.98	4.37333	2.12667	4.36707
E2		16.32		E11		12.12
E3		16.41		E12		12.13
F1	144T	16.16	16.2	F10	144T	14	13.9533	2.24667
F2		16.18		F11		13.92
F3		16.26		F12		13.94
G1	145N	17.59	17.56	G10	145N	12.18	11.92	5.64	2.68	6.40856
G2		17.55		G11		11.74
G3		17.54		G12		11.84
H1	145T	16.67	16.6767	H10	145T	13.72	13.7167	2.96
H2		16.69		H11		13.7
H3		16.67		H12		13.73
C1	148N	16.3	16.34	C10	148N	12.97	12.9833	3.35667	-0.85	0.554785
C2		16.31		C11		13
C3		16.41		C12		12.98
D1	148T	17.27	17.3833	D10	148T	13.17	13.1767	4.20667
D2		17.43		D11		13.17
D3		17.45		D12		13.19
E1	149N	17.26	17.3233	E10	149N	11.12	11.1967	6.12667	2.62333	6.16172
E2		17.28		E11		11.27
E3		17.43		E12		11.2
F1	149T	18.05	18.05	F10	149T	14.44	14.5467	3.50333
F2		18.03		F11		14.56
F3		18.07		F12		14.64
A1	151N	16.16	16.2	A10	151N	11.83	11.8333	4.36667	0.263333	1.20025
A2		16.24		A11		11.84
A3		16.2		A12		11.83
B1	151T	16.53	16.5267	B10	151T	12.47	12.4233	4.10333
B2		16.54		B11		12.34
B3		16.51		B12		12.46
C1	152N	16.72	16.7467	C10	152N	12.71	12.74	4.00667	-2.52	0.174343
C2		16.76		C11		12.73
C3		16.76		C12		12.78
D1	152T	17.27	17.3267	D10	152T	10.8	10.8	6.52667
D2		17.31		D11		10.8
D3		17.4		D12		10.8
E1	153N	16.92	16.9467	E10	153N	12.26	12.2933	4.65333	1.76	3.38698
E2		16.98		E11		12.27
E3		16.94		E12		12.35
F1	153T	17.1	17.1267	F10	153T	14.71	14.2333	2.89333
F2		17.15		F11		14.72
F3		17.13		F12		13.27
G1	156N	16.27	16.28	G10	156N	17.01	17.0567	-0.776667	-1.44667	0.366868
G2		16.28		G11		17.09
G3		16.29		G12		17.07
H1	156T	16.17	16.26	H10	156T	15.56	15.59	0.67
H2		16.21		H11		15.58
H3		16.4		H12		15.63
A1	158N	15.92	15.9333	A10	158N	12.52	12.4833	3.45	0.79	1.72907
A2		15.92		A11		12.46
A3		15.96		A12		12.47
B1	158T	15.7	15.8	B10	158T	12.95	13.14	2.66
B2		15.88		B11		13.05
B3		15.82		B12		13.42
C1	159N	17.05	17.09	C10	159N	12.82	12.6467	4.44333	2.4	5.27803
C2		17.03		C11		12.6
C3		17.19		C12		12.52
D1	159T	16.67	16.7333	D10	159T	14.65	14.69	2.04333
D2		16.76		D11		14.69
D3		16.77		D12		14.73
E1	163N	16.45	16.51	E10	163N	11.76	11.7733	4.73667	1.55	2.92817
E2		16.53		E11		11.76
E3		16.55		E12		11.8
F1	163T	15.94	16.0467	F10	163T	12.64	12.86	3.18667
F2		16.05		F11		12.89
F3		16.15		F12		13.05
G1	164N	16.62	16.6433	G10	164N	10.5	10.55	6.09333	1.89333	3.71493
G2		16.67		G11		10.57
G3		16.64		G12		10.58
H1	164T	16.08	16.1333	H10	164T	11.92	11.9333	4.2
H2		16.03		H11		11.92
H3		16.29		H12		11.96
A1	165N	15.8	15.8367	A10	165N	11.23	11.4833	4.35333	0.986667	1.9816
A2		15.89		A11		11.61
A3		15.82		A12		11.61
B1	165T	16.63	16.57	B10	165T	13.22	13.2033	3.36667
B2		16.53		B11		13.32
B3		16.55		B12		13.07
C1	166N	16.48	16.4933	C10	166N	11.23	11.2433	5.25	2.45333	5.4768
C2		16.5		C11		11.23
C3		16.5		C12		11.27
D1	166T	16.66	16.6467	D10	166T	13.8	13.85	2.79667
D2		16.59		D11		13.84
D3		16.69		D12		13.91
E1	167N	17.85	17.91	E10	167N	14.93	14.9367	2.97333	-1.11	0.463294
E2		17.96		E11		14.92
E3		17.92		E12		14.96
F1	167T	16.81	16.7767	F10	167T	12.72	12.6933	4.08333
F2		16.75		F11		12.66
F3		16.77		F12		12.7
G1	168N	16.48	16.51	G10	168N	11.1	11.07	5.44	0.37	1.29235
G2		16.49		G11		11.03
G3		16.56		G12		11.08
H1	168T	17.27	17.2867	H10	168T	12.19	12.2167	5.07
H2		17.28		H11		12.2
H3		17.31		H12		12.26
A1	169N	17.06	17.1167	A10	169N	11.61	11.6233	5.49333	-0.343333	0.788218
A2		17.12		A11		11.58
A3		17.17		A12		11.68
B1	169T	18	17.9667	B10	169T	12.04	12.13	5.83667
B2		17.93		B11		12.14
B3		17.97		B12		12.21
C1	170N	17.28	17.2867	C10	170N	13.66	13.625	3.66167	-3.19167	0.109449
C2		17.24		C11		13.59
C3		17.34		C12
D1	170T	18.02	18.0633	D10	170T	10.91	11.21	6.85333
D2		18.06		D11		10.85
D3		18.11		D12		11.87
A1	176N	16.94	16.96	A10	176N	11.49	12.4267	4.53333	0.99	1.98618
A2		16.94		A11		12.92
A3		17		A12		12.87
B1	176T	17.06	17.11	B10	176T	13.52	13.5667	3.54333
B2		17.1		B11		13.61
B3		17.17		B12		13.57
C1	177N	16.97	17.02	C10	177N	10.71	10.7467	6.27333	1.06667	2.09459
C2		17.07		C11		10.73
C3		17.02		C12		10.8
D1	177T	17.65	17.7	D10	177T	12.47	12.4933	5.20667
D2		17.77		D11		12.5
D3		17.68		D12		12.51
E1	178N	17.03	17.05	E10	178N	10.43	10.4033	6.64667	0.08	1.05702
E2		17.07		E11		10.34
E3		17.05		E12		10.44
F1	178T	17.42	17.4433	F10	178T	10.85	10.8767	6.56667
F2		17.45		F11		10.87
F3		17.46		F12		10.91
G1	182N	17.88	17.94	G10	182N	13.74	13.7733	4.16667	-2.5	0.176777
G2		17.98		G11		13.77
G3		17.96		G12		13.81
H1	182T	17.99	17.9533	H10	182T	11.25	11.2867	6.66667
H2		17.93		H11		11.33
H3		17.94		H12		11.28
A1	183N	18.05	18.1333	A10	183N	11.28	11.3733	6.76	1.40333	2.64512
A2		18.1		A11		11.33
A3		18.25		A12		11.51
B1	183T	17.84	17.8167	B10	183T	12.45	12.46	5.35667
B2		17.85		B11		12.44
B3		17.76		B12		12.49
C1	185N	18.04	18.0133	C10	185N	12.24	12.2633	5.75	0.213333	1.15936
C2		18.04		C11		12.25
C3		17.96		C12		12.3
D1	185T	18.32	18.3333	D10	185T	12.77	12.7967	5.53667
D2		18.27		D11		12.81
D3		18.41		D12		12.81
E1	187N	18.69	18.6767	E10	187N	10.68	10.6933	7.98333	2.41	5.31474
E2		18.69		E11		10.68
E3		18.65		E12		10.72
F1	187T	17.96	17.9733	F10	187T	12.26	12.4	5.57333
F2		17.94		F11		12.43
F3		18.02		F12		12.51
G1	212N	18	18	G10	212N	10.14	10.1833	7.81667	2.33667	5.05134
G2		18.04		G11		10.19
G3		17.96		G12		10.22
H1	212T	17.23	17.4333	H10	212T	11.93	11.9533	5.48
H2		17.42		H11		11.94
H3		17.65		H12		11.99
A1	213N	16.75	16.8433	A10	213N	12.03	12.1133	4.73	0.173333	1.12766
A2		16.9		A11		12.13
A3		16.88		A12		12.18
B1	213T	18.33	18.4067	B10	213T	13.83	13.85	4.55667
B2		18.41		B11		13.85
B3		18.48		B12		13.87
C1	215N	17.27	17.2767	C10	215N	11.15	11.1967	6.08	0.456667	1.37237
C2		17.27		C11		11.17
C3		17.29		C12		11.27
D1	215T	18.28	18.2767	D10	215T	12.64	12.6533	5.62333
D2		18.27		D11		12.61
D3		18.28		D12		12.71
E1	234N	17.84	17.8	E10	234N	13.01	13.1067	4.69333	-1.43333	0.370274
E2		17.76		E11		13.09
E3		17.8		E12		13.22
F1	234T	17.32	17.4033	F10	234T	11.2	11.2767	6.12667
F2		17.43		F11		11.3
F3		17.46		F12		11.33
G1	235N	17.97	18.0167	G10	235N	9.47	9.54	8.47667	2.19	4.56305
G2		18.07		G11		9.56
G3		18.01		G12		9.59
H1	235T	17.65	17.6433	H10	235T	11.32	11.3567	6.28667
H2		17.7		H11		11.32
H3		17.58		H12		11.43
C1	237N	16.72	16.7167	C10	237N	11.67	11.8067	4.91	0.336667	1.26284
C2		16.68		C11		11.84
C3		16.75		C12		11.91
D1	237T	17.13	17.1733	D10	237T	12.51	12.6	4.57333
D2		17.19		D11		12.63
D3		17.2		D12		12.66
E1	238N	18.08	18.1167	E10	238N	11.82	11.9267	6.19	-1.2	0.435275
E2		18.14		E11		11.96
E3		18.13		E12		12
F1	238T	18.48	18.5067	F10	238T	11.08	11.1167	7.39
F2		18.51		F11		11.12
F3		18.53		F12		11.15
G1	240N	17.74	17.76	G10	240N	11.59	11.6233	6.13667	-0.74	0.598739
G2		17.74		G11		11.59
G3		17.8		G12		11.69
H1	240T	18.27	18.27	H10	240T	11.29	11.3933	6.87667
H2		18.23		H11		11.44
H3		18.31		H12		11.45
A1	241N	17.68	17.82	A10	241N	10.94	10.9467	6.87333	1.82667	3.54717
A2		17.88		A11		10.91
A3		17.9		A12		10.99
B1	241T	17.88	17.94	B10	241T	12.88	12.8933	5.04667
B2		17.96		B11		12.87
B3		17.98		B12		12.93
C1	243N	17.68	17.7467	C10	243N	11.47	11.5067	6.24	1.09667	2.1386
C2		17.79		C11		11.48
C3		17.77		C12		11.57
D1	243T	17.85	17.9033	D10	243T	12.73	12.76	5.14333
D2		17.91		D11		12.77
D3		17.95		D12		12.78
E1	244N	18.27	18.38	E10	244N	10.72	10.7433	7.63667	1.73667	3.33264
E2		18.43		E11		10.76
E3		18.44		E12		10.75
F1	244T	17.18	17.1867	F10	244T	11.22	11.2867	5.9
F2		17.22		F11		11.34
F3		17.16		F12		11.3
G1	245N	18.14	18.2067	G10	245N	10.85	10.8033	7.40333	1.18	2.26577
G2		18.25		G11		10.78
G3		18.23		G12		10.78
H1	245T	17.71	17.7467	H10	245T	11.47	11.5233	6.22333
H2		17.82		H11		11.54
H3		17.71		H12		11.56
A1	247N	18.8	18.8767	A10	247N	11.07	11.0767	7.8	2.84	7.1602
A2		18.94		A11		11.06
A3		18.89		A12		11.1
B1	247T	17.26	17.23	B10	247T	12.33	12.27	4.96
B2		17.2		B11		12.17
B3		17.23		B12		12.31
C1	249N	17.59	17.6	C10	249N	11.78	11.7733	5.82667	0.2	1.1487
C2		17.61		C11		11.73
C3		17.6		C12		11.81
D1	249T	17.19	17.32	D10	249T	11.86	11.6933	5.62667
D2		17.28		D11		11.57
D3		17.49		D12		11.65
E1	257N	20.15	20.1833	E10	257N	15.71	15.7	4.48333	-1.67667	0.312805
E2		20.22		E11		15.66
E3		20.18		E12		15.73
F1	257T	17.78	17.8	F10	257T	11.64	11.64	6.16
F2		17.83		F11		11.61
F3		17.79		F12		11.67
G1	258N	19.63	19.65	G10	258N	14.48	14.5567	5.09333	0.793333	1.73307
G2		19.66		G11		14.59
G3		19.66		G12		14.6
H1	258T	18.52	18.5367	H10	258T	14.24	14.2367	4.3
H2		18.53		H11		14.22
H3		18.56		H12		14.25
A1	259N	16.97	16.9333	A4	259N	12.05	12.3667	4.56667	0.07	1.04972
A2		16.96		A5		12.28
A3		16.87		A6		12.77
A7	259T	17.18	17.1967	A10	259T	12.77	12.7	4.49667
A8		17.18		A11		12.61
A9		17.23		A12		12.72
C1	260N	17.26	17.2333	C4	260N	13.42	13.2567	3.97667	-0.683333	0.622725
C2		17.26		C5		12.76
C3		17.18		C6		13.59
C7	260T	19.69	19.6967	C10	260T	15.34	15.0367	4.66
C8		19.71		C11		14.9
C9		19.69		C12		14.87
G1	263N	18.25	18.3267	G4	263N	11.92	12.01	6.31667	0.4	1.31951
G2		18.41		G5		12.06
G3		18.32		G6		12.05
G7	263T	17.27	17.3833	G10	263T	11.53	11.4667	5.91667
G8		17.32		G11		11.53
G9		17.56		G12		11.34
B1	289N	17.46	17.53	B4	289N	10.64	10.7033	6.82667	2.48333	5.59188
B2		17.47		B5		10.6
B3		17.66		B6		10.87
B7	289T	17.06	17.07	B10	289T	12.69	12.7267	4.34333
B8		17.08		B11		12.71
B9		17.07		B12		12.78
D1	291N	17.84	17.9	D4	291N	12.32	12.53	5.37	0.59	1.50525
D2		17.9		D5		12.64
D3		17.96		D6		12.63
D7	291T	18.22	18.2233	D10	291T	13.42	13.4433	4.78
D8		18.25		D11		13.43
D9		18.2		D12		13.48
F1	293N	18.68	18.7167	F4	293N	11.46	11.5167	7.2	1.19333	2.2868
F2		18.71		F5		11.54
F3		18.76		F6		11.55
F7	293T	17.99	17.9967	F10	293T	11.97	11.99	6.00667
F8		17.99		F11		11.98
F9		18.01		F12		12.02
H1	294N	17.85	17.8167	H4	294N	11.62	11.6633	6.15333	0.633333	1.55114
H2		17.88		H5		11.67
H3		17.72		H6		11.7
H7	294T	17.59	17.62	H10	294T	12.03	12.1	5.52
H8		17.66		H11		12.11
H9		17.61		H12		12.16
E1	174N	17.71	17.7167	E10	174N	13.61	13.6267	4.09	-1.58333	0.33371
E2		17.75		E11		13.61
E3		17.69		E12		13.66
F1	174T	18.09	18.14	F10	174T	12.25	12.4667	5.67333
F2		18.13		F11		12.56
F3		18.2		F12		12.59
G1	175N	17.06	17.1	G10	175N	10.91	10.9067	6.19333	1.06667	2.09459
G2		17.14		G11		10.91
G3		17.1		G12		10.9
H1	175T	17.12	17.1367	H10	175T	12.03	12.01	5.12667
H2		17.14		H11		12.01
H3		17.15		H12		11.99

## Sheet: Sheet2
Pos	Name	Ct(NELL2)	average	Pos	Name	Ct(GAPDH)	average	△Ct	-△△Ct	2-△△Ct
A1	62N	28.6	28.84	A10	62N	21.92	21.8633	6.97667	-3.93333	0.0654559
A2		28.51		A11		21.81
A3		29.41		A12		21.86
B1	62T	28.65	29.0867	B10	62T	18.71	18.1767	10.91
B2		28.94		B11		18.13
B3		29.67		B12		17.69
C1	63N	29.35	29.18	C10	63N	20.41	21.0567	8.12333	-2.40667	0.188591
C2		29.38		C11		21.19
C3		28.81		C12		21.57
D1	63T	27.79	27.71	D10	63T	17.92	17.18	10.53
D2		27.63		D11		16.63
D3		27.71		D12		16.99
E1	65N	26.47	26.49	E10	65N	19.99	20.0567	6.43333	-2.35333	0.195693
E2		26.2		E11		19.94
E3		26.8		E12		20.24
F1	65T	24.97	25.3167	F10	65T	16.91	16.53	8.78667
F2		25.45		F11		16.55
F3		25.53		F12		16.13
G1	66N	29.79	30.4367	G10	66N	24.99	25.5567	4.88	-1.81667	0.283876
G2		30.55		G11		25.17
G3		30.97		G12		26.51
H1	66T	27.9	27.66	H10	66T	21.35	20.9633	6.69667
H2		27.57		H11		21.18
H3		27.51		H12		20.36
C1	71N	28.11	27.98	C10	71N	18.82	19.1833	8.79667	0.766667	1.70133
C2		27.92		C11		19.46
C3		27.91		C12		19.27
D1	71T	26.8	26.9567	D10	71T	18.74	18.9267	8.03
D2		26.88		D11		18.9
D3		27.19		D12		19.14
G1	75N	24.23	24.29	G10	75N	16.83	16.72	7.57	-2.05667	0.240371
G2		24.32		G11		16.65
G3		24.32		G12		16.68
H1	75T	25.75	26.01	H10	75T	16.3	16.3833	9.62667
H2		26.12		H11		16.32
H3		26.16		H12		16.53
A1	76N	28.79	28.8067	A10	76N	19.7	19.5333	9.27333	-2.49	0.178006
A2		28.5		A11		19.55
A3		29.13		A12		19.35
B1	76T	27.38	28.0767	B10	76T	16.25	16.3133	11.7633
B2		28.44		B11		16.4
B3		28.41		B12		16.29
C1	77N	29.45	29.9233	C10	77N	20.6	20.7767	9.14667	-2.69333	0.154606
C2		29.69		C11		20.82
C3		30.63		C12		20.91
D1	77T	28.71	28.6733	D10	77T	16.86	16.8333	11.84
D2		28.76		D11		16.71
D3		28.55		D12		16.93
E1	79N	27.91	28.0067	E10	79N	19.38	19.39	8.61667	-2.16	0.223756
E2		27.81		E11		19.44
E3		28.3		E12		19.35
F1	79T	29.2	28.9467	F10	79T	18.11	18.17	10.7767
F2		28.65		F11		18.23
F3		28.99		F12		18.17
G1	83N	26.41	26.4967	G10	83N	16.69	16.7133	9.78333	-4.44	0.0460709
G2		26.62		G11		16.76
G3		26.46		G12		16.69
H1	83T	27.94	28.0233	H10	83T	13.84	13.8	14.2233
H2		27.92		H11		13.79
H3		28.21		H12		13.77
A1	85N	27.98	27.7167	A10	85N	19.64	19.5	8.21667	-2.60667	0.164178
A2		27.23		A11		19.48
A3		27.94		A12		19.38
B1	85T	29.47	30.0633	B10	85T	19.21	19.24	10.8233
B2		30.16		B11		19.53
B3		30.56		B12		18.98
C1	86N	26.99	27.3933	C10	86N	18.74	18.8133	8.58	-4.53	0.0432847
C2		27.51		C11		18.75
C3		27.68		C12		18.95
D1	86T	26.88	27.1567	D10	86T	13.97	14.0467	13.11
D2		27.39		D11		14.23
D3		27.2		D12		13.94
E1	87N	29.38	29.45	E10	87N	21.42	21.4567	7.99333	-1.68	0.312083
E2		29.62		E11		21.41
E3		29.35		E12		21.54
F1	87T	26.89	27.0267	F10	87T	17.36	17.3533	9.67333
F2		27.3		F11		17.42
F3		26.89		F12		17.28
G1	88N	29.5	29.8067	G10	88N	21.49	21.6167	8.19	-1.77667	0.291857
G2		29.63		G11		21.52
G3		30.29		G12		21.84
H1	88T	29.24	29.5667	H10	88T	19.68	19.6	9.96667
H2		29.25		H11		19.63
H3		30.21		H12		19.49
A1	90N	27.24	27.1433	A10	90N	19	18.5533	8.59	-2.33	0.198884
A2		27		A11		18.47
A3		27.19		A12		18.19
B1	90T	27.29	27.3	B10	90T	16.49	16.38	10.92
B2		27.17		B11		16.52
B3		27.44		B12		16.13
C1	91N	29.61	29.4567	C10	91N	18.09	18.25	11.2067	0.763333	1.69741
C2		29.5		C11		18.19
C3		29.26		C12		18.47
D1	91T	24.83	24.8067	D10	91T	14.46	14.3633	10.4433
D2		24.71		D11		14.28
D3		24.88		D12		14.35
E1	94N	28.07	28.29	E10	94N	21.47	21.3533	6.93667	-1.94667	0.259415
E2		28.29		E11		21.25
E3		28.51		E12		21.34
F1	94T	28.3	27.95	F10	94T	18.99	19.0667	8.88333
F2		27.69		F11		18.94
F3		27.86		F12		19.27
G1	95N	24.71	24.7467	G10	95N	16.15	15.97	8.77667	-5.33333	0.0248031
G2		24.81		G11		15.92
G3		24.72		G12		15.84
H1	95T	28.76	28.5867	H10	95T	14.39	14.4767	14.11
H2		28.4		H11		14.45
H3		28.6		H12		14.59
A1	99N	9.38	22.2767	A10	99N	20.89	16.0867	6.19	-4.10333	0.05818
A2		28.85		A11		20.8
A3		28.6		A12		6.57
B1	99T	27.37	27.4733	B10	99T	16.95	17.18	10.2933
B2		27.51		B11		17.27
B3		27.54		B12		17.32
C1	100N	30.24	30.2433	C10	100N	20.45	20.8333	9.41	0.473333	1.38831
C2		30.14		C11		20.62
C3		30.35		C12		21.43
D1	100T	25.42	25.4667	D10	100T	16.45	16.53	8.93667
D2		25.45		D11		16.51
D3		25.53		D12		16.63
E1	101N	28.3	28.67	E10	101N	19.54	19.5933	9.07667	-2.68333	0.155681
E2		28.75		E11		19.56
E3		28.96		E12		19.68
F1	101T	27.61	27.3233	F10	101T	15.56	15.5633	11.76
F2		26.99		F11		15.54
F3		27.37		F12		15.59
G1	102N	26.66	28.0167	G10	102N	14.56	14.1767	13.84	3.00333	8.01851
G2		28.91		G11		14.37
G3		28.48		G12		13.6
H1	102T	29.32	29.77	H10	102T	18.95	18.9333	10.8367
H2		30.34		H11		19.16
H3		29.65		H12		18.69
A1	103N	27.22	27.44	A10	103N	20.72	20.51	6.93	-2.52667	0.173539
A2		27.51		A11		20.89
A3		27.59		A12		19.92
B1	103T	26.38	26.5	B10	103T	17.23	17.0433	9.45667
B2		26.49		B11		16.97
B3		26.63		B12		16.93
C1	104N	27.94	28.0467	C10	104N	19.72	19.9267	8.12	-3.27667	0.103187
C2		27.95		C11		19.92
C3		28.25		C12		20.14
D1	104T	26.88	27.2333	D10	104T	15.73	15.8367	11.3967
D2		27.35		D11		15.69
D3		27.47		D12		16.09
E1	106N	29.58	29.4867	E10	106N	21.46	21.67	7.81667	-3.5	0.0883883
E2		29.63		E11		21.61
E3		29.25		E12		21.94
F1	106T	30.35	30.4167	F10	106T	18.78	19.1	11.3167
F2		31.3		F11		19.32
F3		29.6		F12		19.2
G1	108N	27.71	28.2333	G10	108N	22.4	22.4433	5.79	-3.40667	0.0942955
G2		28.55		G11		22.47
G3		28.44		G12		22.46
H1	108T	26.69	26.54	H10	108T	17.39	17.3433	9.19667
H2		26.22		H11		17.38
H3		26.71		H12		17.26
A1	112N	28.99	28.8733	A10	112N	20.87	20.7367	8.13667	-2.95333	0.129109
A2		28.84		A11		20.78
A3		28.79		A12		20.56
B1	112T	27.29	27.4533	B10	112T	16.34	16.3633	11.09
B2		27.59		B11		16.38
B3		27.48		B12		16.37
C1	114N	29.21	29.1633	C10	114N	20.83	21.0767	8.08667	-2.49667	0.177186
C2		29.29		C11		20.76
C3		28.99		C12		21.64
D1	114T	27	27.1733	D10	114T	16.52	16.59	10.5833
D2		27.26		D11		16.47
D3		27.26		D12		16.78
E1	115N	29.31	29.42	E10	115N	19.36	19.4467	9.97333	-0.02	0.986233
E2		29.41		E11		19.19
E3		29.54		E12		19.79
F1	115T	26.18	26.2333	F10	115T	16.18	16.24	9.99333
F2		26.36		F11		16.31
F3		26.16		F12		16.23
G1	120N	27.6	27.47	G10	120N	14.63	14.7133	12.7567	3.61	12.2101
G2		27.25		G11		14.82
G3		27.56		G12		14.69
H1	120T	28.51	28.0967	H10	120T	18.89	18.95	9.14667
H2		27.43		H11		19.17
H3		28.35		H12		18.79
A1	121N	28.32	28.2033	A10	121N	19.58	19.3733	8.83	-1.19667	0.436282
A2		28.35		A11		19.43
A3		27.94		A12		19.11
B1	121T	26.65	26.8167	B10	121T	16.71	16.79	10.0267
B2		26.92		B11		17.13
B3		26.88		B12		16.53
C1	122N	27.41	27.5267	C10	122N	19.29	19.7233	7.80333	-2.96667	0.127922
C2		27.63		C11		19.68
C3		27.54		C12		20.2
D1	122T	27.68	28	D10	122T	17.2	17.23	10.77
D2		28.36		D11		17.22
D3		27.96		D12		17.27
E1	123N	27.64	27.6933	E10	123N	18.18	18.3867	9.30667	-0.616667	0.652176
E2		27.69		E11		18.15
E3		27.75		E12		18.83
F1	123T	28.95	28.79	F10	123T	18.89	18.8667	9.92333
F2		28.48		F11		18.91
F3		28.94		F12		18.8
G1	125N	28.14	28.06	G10	125N	20.18	20.1767	7.88333	-0.606667	0.656712
G2		27.83		G11		19.77
G3		28.21		G12		20.58
H1	125T	24.28	24.2733	H10	125T	15.86	15.7833	8.49
H2		24.26		H11		15.72
H3		24.28		H12		15.77
A1	139N	27.72	27.3167	A10	139N	22.21	21.5333	5.78333	-4.91333	0.0331848
A2		26.97		A11		21.58
A3		27.26		A12		20.81
B1	139T	24.39	24.59	B10	139T	14.27	13.8933	10.6967
B2		24.4		B11		13.87
B3		24.98		B12		13.54
C1	144N	27.75	27.7433	C10	144N	20.45	20.73	7.01333	-1.81667	0.283876
C2		27.88		C11		20.75
C3		27.6		C12		20.99
D1	144T	24.52	24.7533	D10	144T	15.95	15.9233	8.83
D2		24.86		D11		15.95
D3		24.88		D12		15.87
E1	145N	27.3	26.98	E10	145N	19.88	20.12	6.86	-2.59333	0.165702
E2		26.99		E11		19.85
E3		26.65		E12		20.63
F1	145T	25.37	25.5067	F10	145T	15.99	16.0533	9.45333
F2		25.62		F11		16.34
F3		25.53		F12		15.83
G1	148N	25.63	25.7433	G10	148N	19.36	19.3267	6.41667	-3.20667	0.108317
G2		25.72		G11		19.48
G3		25.88		G12		19.14
H1	148T	23.94	24.0633	H10	148T	14.6	14.44	9.62333
H2		23.98		H11		13.98
H3		24.27		H12		14.74
A1	149N		29.96	A10	149N	22.87	23.17	6.79	-1.21667	0.430276
A2		30.29		A11		23.47
A3		29.63		A12
B1	149T	25.41	25.4	B10	149T	17.2	17.3933	8.00667
B2		25.38		B11		17.37
B3		25.41		B12		17.61
C1	151N	27.76	28.2967	C10	151N	20.23	20.52	7.77667	-1.06	0.479632
C2		28.56		C11		20.45
C3		28.57		C12		20.88
D1	151T	28.69	28.61	D10	151T	19.56	19.7733	8.83667
D2		28.66		D11		19.52
D3		28.48		D12		20.24
E1	152N	28.17	28.2033	E10	152N	20.77	21.0933	7.11	1.16	2.23457
E2		28.23		E11		20.81
E3		28.21		E12		21.7
F1	152T	21.56	21.41	F10	152T	15.37	15.46	5.95
F2		21.31		F11		15.56
F3		21.36		F12		15.45
G1	153N	31.56	31.0033	G10	153N	23.16	23.3867	7.61667	-4.64333	0.0400145
G2		31		G11		23.24
G3		30.45		G12		23.76
H1	153T	29.1	29.8933	H10	153T	18.44	17.6333	12.26
H2		29.94		H11		17.97
H3		30.64		H12		16.49
A1	156N	30.98	30.7167	A10	156N	27.1	26.6333	4.08333	-3.43	0.0927827
A2		30.79		A11		26.56
A3		30.38		A12		26.24
B1	156T	28.52	28.95	B10	156T	21.61	21.4367	7.51333
B2		28.82		B11		21.54
B3		29.51		B12		21.16
C1	158N	27.73	28.1	C10	158N	20.22	20.4067	7.69333	-4.12	0.0575117
C2		28.21		C11		20.29
C3		28.36		C12		20.71
D1	158T	27.72	28.41	D10	158T	16.57	16.5967	11.8133
D2		29.65		D11		16.46
D3		27.86		D12		16.76
E1	159N	28.3	28.5867	E10	159N	22.23	22.4867	6.1	-7.57	0.00526263
E2		28.99		E11		22.36
E3		28.47		E12		22.87
F1	159T	29.31	29.0233	F10	159T	15.33	15.3533	13.67
F2		28.93		F11		15.41
F3		28.83		F12		15.32
G1	163N	28.38	28.5067	G10	163N	19.25	19.4733	9.03333	-2.32	0.200267
G2		29.16		G11		19.27
G3		27.98		G12		19.9
H1	163T	26.36	26.0867	H10	163T	14.74	14.7333	11.3533
H2		25.97		H11		14.86
H3		25.93		H12		14.6
A1	164N	30.68	31	A10	164N	20.53	20.4667	10.5333	-3.76667	0.0734717
A2		31.55		A11		20.52
A3		30.77		A12		20.35
B1	164T	29.29	29.6733	B10	164T	15.23	15.3733	14.3
B2		30.4		B11		15.47
B3		29.33		B12		15.42
C1	165N	28.5	29.02	C10	165N	22.25	22.47	6.55	-2.70333	0.153538
C2		28.99		C11		22.32
C3		29.57		C12		22.84
D1	165T	27.54	27.2	D10	165T	17.77	17.9467	9.25333
D2		26.97		D11		17.87
D3		27.09		D12		18.2
E1	166N	25.91	26.3833	E10	166N	17.12	17.2967	9.08667	2.06667	4.18918
E2		26.7		E11		17.2
E3		26.54		E12		17.57
F1	166T	28.29	28.4867	F10	166T	21.2	21.4667	7.02
F2		28.51		F11		21.45
F3		28.66		F12		21.75
G1	167N	27.91	28.1567	G10	167N	20.5	20.7833	7.37333	0.34	1.26576
G2		28.44		G11		20.5
G3		28.12		G12		21.35
H1	167T	26.12	26.2067	H10	167T	19.36	19.1733	7.03333
H2		26.18		H11		18.76
H3		26.32		H12		19.4
A1	168N	27.53	27.42	A10	168N	18.97	18.52	8.9	0.386667	1.30737
A2		27.15		A11		18.29
A3		27.58		A12		18.3
B1	168T	24.49	24.7333	B10	168T	16.23	16.22	8.51333
B2		24.69		B11		16.01
B3		25.02		B12		16.42
C1	169N	27.9	28.1833	C10	169N	18.92	19.0267	9.15667	1.12667	2.18354
C2		28.2		C11		18.94
C3		28.45		C12		19.22
D1	169T	26.52	26.6267	D10	169T	18.45	18.5967	8.03
D2		26.65		D11		18.56
D3		26.71		D12		18.78
E1	170N	31.77	31.4867	E10	170N	20.63	21.1733	10.3133	-1.04333	0.485205
E2		31.5		E11		21.13
E3		31.19		E12		21.76
F1	170T	25.44	25.3267	F10	170T	13.76	13.97	11.3567
F2		25.27		F11		13.97
F3		25.27		F12		14.18
G1	176N	26.54	26.6033	G10	176N	20.57	20.8	5.80333	-5.50667	0.0219952
G2		26.73		G11		20.61
G3		26.54		G12		21.22
H1	176T	28	27.95	H10	176T	16.5	16.64	11.31
H2		28.15		H11		16.47
H3		27.7		H12		16.95
A1	177N	27.99	28.17	A10	177N	21.97	21.6333	6.53667	-2.78	0.145592
A2		28.24		A11		21.7
A3		28.28		A12		21.23
B1	177T	25.75	26.1	B10	177T	16.81	16.7833	9.31667
B2		26.31		B11		16.8
B3		26.24		B12		16.74
C1	178N	27.2	27.6	C10	178N	18.42	18.8133	8.78667	-2.05667	0.240371
C2		27.89		C11		18.35
C3		27.71		C12		19.67
D1	178T	26.68	27.04	D10	178T	15.99	16.1967	10.8433
D2		27.21		D11		16.21
D3		27.23		D12		16.39
E1	182N	28.71	28.16	E10	182N	23.35	23.7867	4.37333	-1.42667	0.371989
E2		27.96		E11		23.08
E3		27.81		E12		24.93
F1	182T	22.88	22.8167	F10	182T	16.8	17.0167	5.8
F2		22.68		F11		16.69
F3		22.89		F12		17.56
G1	183N	25.82	25.91	G10	183N	19.99	20.3567	5.55333	-3.59333	0.0828512
G2		26.15		G11		20.03
G3		25.76		G12		21.05
H1	183T	25.74	25.5867	H10	183T	16.45	16.44	9.14667
H2		25.37		H11		16.33
H3		25.65		H12		16.54
A1	185N	27.64	27.63	A10	185N	22.07	21.9967	5.63333	-4.00667	0.0622119
A2		27.79		A11		22.09
A3		27.46		A12		21.83
B1	185T	28.88	29.14	B10	185T	19.6	19.5	9.64
B2		28.82		B11		19.73
B3		29.72		B12		19.17
C1	187N	25.72	26.1667	C10	187N	19.72	20.19	5.97667	-5.46333	0.0226659
C2		26.3		C11		20.12
C3		26.48		C12		20.73
D1	187T	26.73	26.81	D10	187T	15.4	15.37	11.44
D2		26.94		D11		15.4
D3		26.76		D12		15.31
E1	212N	27.77	27.8533	E10	212N	20.93	21.34	6.51333	-2.26	0.208772
E2		27.89		E11		20.96
E3		27.9		E12		22.13
F1	212T	25.35	25.4667	F10	212T	16.77	16.6933	8.77333
F2		25.48		F11		16.77
F3		25.57		F12		16.54
G1	213N	30.87	30.7867	G10	213N	21.68	21.5567	9.23	0.933333	1.90968
G2		30.96		G11		21.05
G3		30.53		G12		21.94
H1	213T	28.82	28.9533	H10	213T	20.96	20.6567	8.29667
H2		29.1		H11		20.43
H3		28.94		H12		20.58
A1	215N	28.41	28.6867	A10	215N	20.31	20.09	8.59667	-1.62333	0.324585
A2		28.89		A11		20.24
A3		28.76		A12		19.72
B1	215T	27.5	27.8967	B10	215T	17.76	17.6767	10.22
B2		27.82		B11		17.75
B3		28.37		B12		17.52
C1	234N	26.54	26.7567	C10	234N	18.78	18.99	7.76667	-0.0233333	0.983957
C2		26.75		C11		18.89
C3		26.98		C12		19.3
D1	234T	29.22	29.48	D10	234T	21.24	21.69	7.79
D2		29.6		D11		21.5
D3		29.62		D12		22.33
E1	235N	29.75	29.7867	E10	235N	18.45	18.6133	11.1733	-2.33333	0.198425
E2		29.98		E11		18.43
E3		29.63		E12		18.96
F1	235T	30.15	29.9033	F10	235T	16	16.3967	13.5067
F2		29.89		F11		16.58
F3		29.67		F12		16.61
G1	237N	28.41	28.4667	G10	237N	21.87	22.03	6.43667	-3.73667	0.0750155
G2		28.48		G11		21.5
G3		28.51		G12		22.72
H1	237T	28.65	28.5667	H10	237T	18.49	18.3933	10.1733
H2		28.3		H11		18.19
H3		28.75		H12		18.5
A1	238N	28.55	28.58	A10	238N	18.87	18.91	9.67	-2.26667	0.207809
A2		28.62		A11		19.16
A3		28.57		A12		18.7
B1	238T	27.59	28.03	B10	238T	16.33	16.0933	11.9367
B2		28.18		B11		16.18
B3		28.32		B12		15.77
C1	240N	26.74	26.82	C10	240N	15.29	15.32	11.5	2.54333	5.82934
C2		26.87		C11		15.38
C3		26.85		C12		15.29
D1	240T	28.85	28.81	D10	240T	19.62	19.8533	8.95667
D2		28.87		D11		19.96
D3		28.71		D12		19.98
E1	241N	29.28	28.9133	E10	241N	21.29	21.6733	7.24	-3.37667	0.0962769
E2		28.73		E11		21.47
E3		28.73		E12		22.26
F1	241T	25.88	25.9733	F10	241T	15.25	15.3567	10.6167
F2		25.64		F11		15.51
F3		26.4		F12		15.31
G1	243N	29.21	29.62	G10	243N	22.11	22.2367	7.38333	-1.29667	0.407066
G2		29.77		G11		21.72
G3		29.88		G12		22.88
H1	243T	27	27.0433	H10	243T	18.6	18.3633	8.68
H2		26.86		H11		18.19
H3		27.27		H12		18.3
A1	244N	27.85	27.86	A10	244N	19.65	19.5	8.36	-3.39333	0.0951711
A2		27.93		A11		19.65
A3		27.8		A12		19.2
B1	244T	28.41	28.42	B10	244T	16.76	16.6667	11.7533
B2		28.49		B11		16.68
B3		28.36		B12		16.56
C1	245N	26.92	27.3567	C10	245N	19.26	19.89	7.46667	-1.55667	0.339936
C2		27.49		C11		19.76
C3		27.66		C12		20.65
D1	245T	24.7	24.9833	D10	245T	15.89	15.96	9.02333
D2		24.97		D11		15.69
D3		25.28		D12		16.3
E1	247N	28.22	27.89	E10	247N	23.53	23.4267	4.46333	-8.50333	0.00275576
E2		27.73		E11		23.54
E3		27.72		E12		23.21
F1	247T	27.44	27.57	F10	247T	14.51	14.6033	12.9667
F2		27.65		F11		14.16
F3		27.62		F12		15.14
G1	249N	26.68	26.8667	G10	249N	18.88	19	7.86667	0.673333	1.59475
G2		26.69		G11		18.58
G3		27.23		G12		19.54
H1	249T	25.83	25.8133	H10	249T	18.48	18.62	7.19333
H2		25.62		H11		18.46
H3		25.99		H12		18.92
A1	257N	30.28	30.2167	A10	257N	22.31	22.0633	8.15333	-4.53667	0.0430851
A2		29.71		A11		22.22
A3		30.66		A12		21.66
B1	257T	27.93	28.6267	B10	257T	15.75	15.9367	12.69
B2		28.78		B11		16.17
B3		29.17		B12		15.89
C1	258N	30.81	30.71	C10	258N	21.27	21.56	9.15	-0.79	0.578344
C2		30.71		C11		21.45
C3		30.61		C12		21.96
D1	258T	27.65	28.13	D10	258T	18.36	18.19	9.94
D2		28.41		D11		17.94
D3		28.33		D12		18.27
E1	259N	28.87	29.47	E10	259N	20.84	21.12	8.35	0.176667	1.13027
E2		29.82		E11		20.98
E3		29.72		E12		21.54
F1	259T	30.49	30.2033	F10	259T	21.85	22.03	8.17333
F2		30.6		F11		21.91
F3		29.52		F12		22.33
A1	263N	30.05	29.1833	A10	263N	20.94	21.3533	7.83	-1.31	0.403321
A2		28.19		A11		21.51
A3		29.31		A12		21.61
B1	263T	27.6	27.4533	B10	263T	18.37	18.3133	9.14
B2		27.12		B11		18.28
B3		27.64		B12		18.29
C1	289N	28.59	29.09	C10	289N	20.51	20.6133	8.47667	-1.74	0.29937
C2		28.77		C11		20.46
C3		29.91		C12		20.87
D1	289T	27.32	27.6133	D10	289T	17.3	17.3967	10.2167
D2		27.84		D11		17.26
D3		27.68		D12		17.63
E1	291N	27.69	27.69	E10	291N	19.88	20.3567	7.33333	0.51	1.42405
E2		27.75		E11		20.27
E3		27.63		E12		20.92
F1	291T	25.3	25.33	F10	291T	18.55	18.5067	6.82333
F2		25.43		F11		18.58
F3		25.26		F12		18.39
G1	293N	28.62	28.5533	G10	293N	18.52	18.6067	9.94667	-2.36667	0.193893
G2		28.11		G11		18.47
G3		28.93		G12		18.83
H1	293T	27.14	27.2333	H10	293T	15.13	14.92	12.3133
H2		27.27		H11		14.93
H3		27.29		H12		14.7
A1	294N	29.54	29.0167	A10	294N	20.29	19.9967	9.02	-2.54333	0.171546
A2		28.76		A11		19.97
A3		28.75		A12		19.73
B1	294T	28.35	28.5	B10	294T	16.99	16.9367	11.5633
B2		28.65		B11		16.85
B3		28.5		B12		16.97
C1	174N	29.51	29.3467	C10	174N	18.44	18.4833	10.8633	4.01667	16.1859
C2		28.92		C11		18.53
C3		29.61		C12		18.48
D1	174T	29.39	29.3633	D10	174T	22.57	22.5167	6.84667
D2		29.42		D11		22.52
D3		29.28		D12		22.46
E1	175N	27.62	27.9967	E10	175N	19.56	19.6067	8.39	-3.64333	0.080029
E2		28.62		E11		19.57
E3		27.75		E12		19.69
F1	175T	28.39	28.4	F10	175T	16.44	16.3667	12.0333
F2		28.46		F11		16.67
F3		28.35		F12		15.99
