# Supplementary material for: The tRNA-Derived Fragment-3017A Promotes Metastasis by Inhibiting NELL2 in Human Gastric Cancer
Source: Front Oncol. 2021 Feb 16;10:570916. doi: 10.3389/fonc.2020.570916 (PMC7921707; doi:10.3389/fonc.2020.570916)
Supplement: Supplementary Data Sheet 2 — Differentially expressed genes in microarray analysis. [file DataSheet_2.xlsx]

## Sheet: Sheet1
		AVG ΔCt (Ct(GOI) - Ave Ct (HKG))_x000D_		2^-ΔCt_x000D_		Fold Difference	T-TEST	Fold Up- or Down-Regulation
Transcript name	Well	Test	Control	Test	Control	Test /Control	p value	Test /Control	Comments
GDC	O23|P23	11.6693	15.0217	0.000307035	3.00613e-05	10.2136	0.00216243	10.2136	B
3019A	I09|J09	12.9036	14.8604	0.000130504	3.36174e-05	3.88203	0.000315065	3.88203	OKAY
tiRNA-5034-GlyCCC-1	C13|D13	-1.48146	-0.157442	2.7923	1.11531	2.50362	0.0103226	2.50362	OKAY
TRF347	M15|N15	15.753	17.0328	1.8108e-05	7.45789e-06	2.42803	0.025278	2.42803	B
3017A	I04|J04	13.9375	15.0994	6.37372e-05	2.84855e-05	2.23753	0.0494712	2.23753	OKAY
tiRNA-5034-ValCAC-2	C03|D03	4.40696	5.42459	0.0471383	0.0232829	2.02459	0.000163263	2.02459	OKAY
tiRNA-5034-ValCAC-3	C04|D04	1.06821	2.01882	0.476911	0.24676	1.93269	0.00426836	1.93269	OKAY
5015/17A	K02|L02	13.4136	14.3437	9.16442e-05	4.80975e-05	1.90538	0.0333065	1.90538	A
3006A	G22|H22	12.2553	12.9877	0.000204548	0.000123116	1.66143	0.0421349	1.66143	OKAY
tiRNA-5034-ValTAC-3	C18|D18	10.725	11.3907	0.000590809	0.00037243	1.58636	0.0305156	1.58636	B
tiRNA-5031-GluTTC-1	C10|D10	-1.86826	-2.4749	3.65092	5.5593	0.656722	0.0425746	-1.52271	OKAY
3022A	I11|J11	11.7215	10.8712	0.000296134	0.000533866	0.554697	0.0119205	-1.80278	OKAY
5001A	I15|J15	10.1757	9.21258	0.000864573	0.00168554	0.512936	0.011895	-1.94956	OKAY
tiRNA-5034-GluTTC-2	C23|D23	6.77584	5.78534	0.00912578	0.0181318	0.503304	0.0221569	-1.98687	OKAY
tiRNA-5030-LysCTT-2	C08|D08	1.5662	0.511023	0.337697	0.701725	0.481239	0.0249506	-2.07797	OKAY
tiRNA-5029-ProAGG	C09|D09	6.68944	5.54163	0.00968897	0.0214685	0.451311	0.0132038	-2.21577	OKAY
tiRNA-5032-LysTTT-1	C16|D16	5.1067	3.94047	0.0290222	0.065133	0.445583	0.0173253	-2.24425	OKAY
tiRNA-5031-GluCTC-1	C12|D12	-0.524199	-1.69928	1.43813	3.24738	0.44286	0.00106725	-2.25805	OKAY
tiRNA-5033-LysTTT-1	C15|D15	5.53399	4.35658	0.0215825	0.0488135	0.442143	0.014658	-2.26171	OKAY
1041	G10|H10	16.1192	14.8901	1.40488e-05	3.29337e-05	0.426578	0.0184612	-2.34424	B
TRF365	M21|N21	14.3723	13.02	4.71539e-05	0.000120392	0.391671	0.0275142	-2.55316	C
tiRNA-5034-GluTTC-1	C14|D14	3.55164	2.16639	0.0852805	0.222768	0.382822	0.00368188	-2.61218	OKAY
TRF337-339	M14|N14	10.9783	9.39715	0.000495669	0.00148312	0.334207	0.0045208	-2.99216	B
tiRNA-5033-GluTTC-2	C07|D07	4.17051	2.24905	0.0555329	0.210363	0.263986	0.000515032	-3.78809	OKAY
tiRNA-5033-GluTTC-1	C01|D01	3.60187	1.64468	0.0823622	0.319818	0.257528	0.000565045	-3.88307	OKAY
tiRNA-5032-GluTTC-1	E01|F01	4.24765	2.05541	0.0526416	0.24058	0.218811	0.000265204	-4.57015	OKAY
